# Supplementary material for: The ecological discourse analysis of news discourse based on deep learning from the perspective of ecological philosophy
Source: PLoS One. 2023 Jan 25;18(1):e0280190. doi: 10.1371/journal.pone.0280190 (PMC9876347; doi:10.1371/journal.pone.0280190)
Supplement: S1 File — (ZIP) [file pone.0280190.s001.zip]

Archive with 11 entries (10 files):
- data packet/
- data packet/fig1.vsdx
- data packet/fig2.vsdx
- data packet/fig3-a.opj
- data packet/fig3-b.opj
- data packet/fig3,fig4.xlsx
- data packet/fig4-a.opj
- data packet/fig4-b.opj
- data packet/fig4-c.opj
- data packet/fig4-d.opj
- data packet/Table 1 -Table 5.docx
