# Supplementary material for: The ecological discourse analysis of news discourse based on deep learning from the perspective of ecological philosophy
Source: PLoS One. 2023 Jan 25;18(1):e0280190. doi: 10.1371/journal.pone.0280190 (PMC9876347; doi:10.1371/journal.pone.0280190)
Supplement: S1 File — (ZIP) [file pone.0280190.s001.zip › data packet/fig3,fig4.xlsx]

## Sheet: fig3-a
-3	0.02	-1	0	0.05	-0.25	-0.25	-0.1
-2	0.1	-0.99	0	0.1	-0.2	-0.2	-0.08
-1	0.22	-0.8	0	0.4	-0.1	-0.1	-0.06
0	0.6	0	0	0.8	0	0	0
1	0.65	0.65	1	1.5	--		0.7
2	0.8	0.98	2	2.5	--		1.5
3	0.9	0.98	3	3	--		2.3

## Sheet: fig3-b
-1	0	0.05	-0.25	-0.22	-0.1
-0.99	0	0.1	-0.2	-0.2	-0.08
-0.8	0	0.4	-0.1	-0.1	-0.06
0	0	0.8	0	0	0
0.6	1	1.5	--		0.7
0.92	2	2.5	--		1.5
0.98	3	3	--		2.3

## Sheet: fig4-a
12.1248	63.0241	21.583	63.4364
19.3056	64.811	12.2868	65.7732
21.7451	66.1856	31.3169	68.5223
40.7346	68.2474	47.9803	71.134
62.0826	70.3093	43.4254	73.8832
62.269	73.4708	60.1456	77.457
64.7248	75.1203	83.8601	79.6564
74.2479	76.6323	109.958	82.268
90.8708	78.5567	145.432	83.9175
109.844	80.3436	190.325	85.2921
119.335	81.3058	289.462	86.6667
131.208	82.6804	357.883	87.079
159.575	83.7801	397.985	87.2165
187.998	85.8419	426.303	87.4914
242.325	87.2165	482.923	87.7663
296.659	88.7285	532.492	88.4536
334.444	89.5533	563.161	88.5911
395.829	90.6529	615.055	88.7285
435.972	91.4777	648.082	88.866
487.908	92.3024	697.611	88.866
530.385	92.7148	768.365	88.866
629.498	93.677	855.63	88.866
674.399	95.189	916.95	88.866
690.892	94.9141	1006.57	88.866
726.269	94.9141	1060.83	89.0034
764.013	95.0516	1136.31	89.1409
797.048	95.3265	1185.84	89.2784
860.727	95.3265	1256.58	89.0034
903.18	95.3265	1299.03	89.0034
978.636	95.0516	1395.73	89.0034
1028.19	95.4639	1506.58	89.0034
1063.57	95.4639	1577.32	88.7285
1113.09	95.4639	1711.75	88.5911
1157.91	95.4639	1822.61	88.866
1214.51	95.4639	1945.28	89.4158
1268.77	95.7388	2013.69	89.5533
1327.73	95.7388	2063.22	89.5533
1370.19	95.7388
1426.79	95.7388
1495.19	95.7388
1563.57	95.6014
1615.46	95.6014
1683.86	95.6014
1747.54	95.6014
1804.14	95.6014
1860.74	95.6014
1905.56	95.6014
1950.37	95.6014
1995.18	95.6014
2028.2	95.7388
2035.28	95.7388

## Sheet: fig4-b
11.4246	95.0795	13.4064	93.8099
32.2919	91.9082	29.3775	90.6379
35.9641	88.5754	45.4651	87.7833
61.4945	84.7699	57.2394	86.5153
77.8736	82.7091	68.9555	85.0886
91.7463	80.489	78.2234	83.6615
107.601	76.9995	89.5897	81.2823
126.195	74.304	103.346	78.7448
152.367	72.2447	112.614	77.3178
210.539	70.6666	152.483	72.5622
264.106	69.8815	164.432	71.7704
322.569	69.0971	195.442	69.5531
417.463	67.5249	248.834	68.2917
473.712	67.3751	297.447	67.3471
537.305	67.2264	319.072	66.2394
622.639	66.2876	355.328	64.9753
720.564	66.3031	391.641	63.87
784.215	66.3132	418.338	63.2393
845.768	67.2754	457.333	62.7693
916.764	67.2867	501.107	61.9826
970.797	67.7714	530.485	61.9873
1056.48	67.785	564.467	61.199
1115.35	68.1118	598.508	60.5695
1220.68	68.2873	659.478	59.9442
1254.9	68.134	696.141	59.7913
1338.02	67.8297	737.643	59.4804
1396.77	67.8391	810.853	58.8571
1443.23	67.6877	832.886	58.8606
1494.87	68.3308	906.33	58.8723
1566.16	69.1358	923.467	58.875
1637.5	70.0995	996.911	58.8867
1686.64	70.5835	1065.4	58.7388
1838.42	70.6076	1133.95	58.7497
1909.3	70.3013	1202.38	58.4431
2012.12	70.3177	1251.28	58.2921
2029.44	70.7966	1314.82	57.9848
		1356.44	57.9914
		1425.04	58.161
		1503.44	58.3322
		1591.63	58.5049
		1635.75	58.6706
		1704.19	58.364
		1772.73	58.3749
		1868.33	58.7075
		1907.55	58.8725
		1927.2	59.0344
		1981.06	59.0429
		2012.88	59.048

## Sheet: fig4-c
12.1248	63.0241	21.583	63.4364
19.3056	64.811	12.2868	65.7732
21.7451	66.1856	31.3169	68.5223
40.7346	68.2474	47.9803	71.134
62.0826	70.3093	43.4254	73.8832
62.269	73.4708	60.1456	77.457
64.7248	75.1203	83.8601	79.6564
74.2479	76.6323	109.958	82.268
90.8708	78.5567	145.432	83.9175
109.844	80.3436	190.325	85.2921
119.335	81.3058	289.462	86.6667
131.208	84.6804	357.883	87.079
159.575	83.7801	397.985	87.2165
187.998	85.8419	426.303	87.4914
242.325	87.2165	482.923	87.7663
296.659	88.7285	532.492	88.4536
334.444	89.5533	563.161	88.5911
395.829	90.6529	615.055	88.7285
435.972	91.4777	648.082	89.866
487.908	92.3024	697.611	89.866
530.385	93.7148	768.365	88.866
629.498	93.677	855.63	88.866
674.399	95.189	916.95	88.866
690.892	94.9141	1006.57	88.866
726.269	94.9141	1060.83	89.0034
764.013	95.0516	1136.31	89.1409
797.048	95.3265	1185.84	89.2784
860.727	95.3265	1256.58	89.0034
903.18	95.3265	1299.03	89.0034
978.636	95.0516	1395.73	89.0034
1028.19	95.4639	1506.58	89.0034
1063.57	95.4639	1577.32	88.7285
1113.09	95.4639	1711.75	88.5911
1157.91	95.4639	1822.61	88.866
1214.51	95.4639	1945.28	89.4158
1268.77	95.7388	2013.69	89.5533
1327.73	95.7388	2063.22	89.5533
1370.19	95.7388
1426.79	95.7388
1495.19	95.7388
1563.57	95.6014
1615.46	95.6014
1683.86	95.6014
1747.54	95.6014
1804.14	95.6014
1860.74	95.6014
1905.56	95.6014
1950.37	95.6014
1995.18	95.6014
2028.2	95.7388
2035.28	95.7388

## Sheet: fig4-d
11.4246	95.0795	13.4064	93.8099
32.2919	91.9082	29.3775	90.6379
35.9641	88.5754	45.4651	87.7833
61.4945	84.7699	57.2394	86.5153
77.8736	82.7091	68.9555	85.0886
91.7463	80.489	78.2234	83.6615
107.601	76.9995	89.5897	81.2823
126.195	74.304	103.346	78.7448
152.367	72.2447	112.614	77.3178
210.539	70.6666	152.483	72.5622
264.106	69.8815	164.432	71.7704
322.569	69.0971	195.442	69.5531
417.463	67.5249	248.834	68.2917
473.712	67.3751	297.447	67.3471
537.305	67.2264	319.072	66.2394
622.639	66.2876	355.328	64.9753
720.564	66.3031	391.641	63.87
784.215	66.3132	418.338	63.2393
845.768	67.2754	457.333	62.7693
916.764	67.2867	501.107	60.9826
970.797	67.7714	530.485	60.9873
1056.48	67.785	564.467	60.199
1115.35	68.1118	598.508	60.5695
1220.68	68.2873	659.478	59.9442
1254.9	68.134	696.141	59.7913
1338.02	67.8297	737.643	59.4804
1396.77	67.8391	810.853	58.8571
1443.23	67.6877	832.886	58.8606
1494.87	68.3308	906.33	58.8723
1566.16	69.1358	923.467	58.875
1637.5	70.0995	996.911	58.8867
1686.64	70.5835	1065.4	58.7388
1838.42	70.6076	1133.95	58.7497
1909.3	70.3013	1202.38	58.4431
2012.12	70.3177	1251.28	58.2921
2029.44	70.7966	1314.82	57.9848
		1356.44	57.9914
		1425.04	58.161
		1503.44	58.3322
		1591.63	58.5049
		1635.75	58.6706
		1704.19	58.364
		1772.73	58.3749
		1868.33	58.7075
		1907.55	58.8725
		1927.2	59.0344
		1981.06	59.0429
		2012.88	59.048
